# Supplementary material for: Mining of Candidate Genes and Developing Molecular Markers Associated with Pokkah Boeng Resistance in Sugarcane (Saccharum spp.)
Source: Plants (Basel). 2024 Dec 14;13(24):3497. doi: 10.3390/plants13243497 (PMC11678196; doi:10.3390/plants13243497)
Supplement: Supplementary file 1 [file plants-13-03497-s001.zip]

Archive with 1 entries (1 files):
- plants-3315440-supplementary.pdf
